# Supplementary material for: Neutrophil extracellular traps potentiate effector T cells via endothelial senescence in uveitis
Source: JCI Insight. 2025 Jan 23;10(2):e180248. doi: 10.1172/jci.insight.180248 (PMC11790022; doi:10.1172/jci.insight.180248)
Supplement: Supporting data values [file jciinsight-10-180248-s215.xlsx]

## Sheet: Fig.1
A					B					D							E
cfDNA		MPO-DNA			cfDNA		MPO-DNA			unstimulated		C5a		PMA			cfDNA		MPO-DNA
HD	AU	HD	AU		Active	Inactive	Active	Inactive		HD	AU	HD	AU	HD	AU		Blank	EAU	Blank	EAU
818	925	1.545	1.932		1058	1000	2.493	2.261		536	777	1003	1800	2854	5058		1220	1561	0.327	0.209
708	833	1.477	2.432		1119	1047	3.294	1.77		542	478	897	1905	3015	4373		1106	1329	0.07	0.447
452	923	1.693	1.364		962	840	2.318	1.517		484	524	1142	2179	3427	3892		1162	1536	0.373	0.454
648	765	1.523	2.182		1123	918	1.789	1.61		476	516	1781	2790	2693	5145		1276	1741	0.346	0.302
771	845	1.614	1.636		988	974	2.208	2.035		250	529	1307	1605	3874	5508		1268	1398	0.283	0.41
663	905	1.533	1.773		1204	1007	3.034	1.912		400	639	582	2300	2021	4880		1168	1666	0.096	0.879
711	1696	1.5	1.818		1102	882	2.497	1.983		675	348	1481	2448	2967	3574		1388	1314	0.102	0.372
790	1297	1.341	1.968		1085	1014	1.46	1.158		424	709	1602	2800	2399	3365		1293	1426	0.131	0.328
823	967	1.614	1.75		818	725	2.938	2.486		731	805	1438	3156	3149	5801		1244	1371	0.312	0.068
608	804	1.773	1.295		1456	960	3.386	1.672									1319	1411	0.279	0.346
560	721	1.574	4.523		1439	1137	1.837	1.66									1260	1501	0.037	0.273
614	1670	1.955	2.341		1200	1075	4.361	2.865									1314	1845	0.142	0.554
564	930	1.455	2.045		1240	1043	2.322	1.524									1334	1300	0.108	0.839
609	1360	1.409	1.955															1434		0.355
791	817	1.136	2.273															2029		0.127
848	1078	1.386	2.477															1395		0.206
918	942	1.682	2.588															1348		0.468
1018	2500	1.182	2.647															1260		0.144
916	1139	1.381	2.956
824	1508	2.285	3.868

## Sheet: Fig.2
A					B					C			D
Isotype	Anti-Ly6G	Vehicle	DNase I		Isotype	Anti-Ly6G	Vehicle	DNase I		Isotype	Anti-Ly6G		Isotype	Anti-Ly6G
1531	1582	1493	1268		0.528	0.386	0.484	0.253		3	2		3	1
1273	1356	1265	1312		0.447	0.389	0.396	0.404		1	0.5		1	1
1409	1378	1310	1215		0.42	0.283	0.82	0.331		3	0.5		2	0
1437	1488	1296	1253		0.357	0.284	0.353	0.401		2	0		2	0
1417	1366	1398	1182		0.701	0.144	0.521	0.42		2	0		1	0
1516	1527	1281	1305		0.176	0.059	0.446	0.347
1571	1303	1616	1457		0.205	0.376	0.402	0.099		Vehicle	DNase I		Vehicle	DNase I
1437	1504	1836	1597		0.628	0.111	0.142	0.142		3	0		2	0
2036	1368	1372	1399		0.41	0.269	0.913	0.134		3	0		3	0
1761	1401	1476	1279		0.235	0.195	0.465	0.312		3	0.5		2	1
1810	1257	1716	1318		0.953	0.286	0.428	0.36		2	1		3	2
1727	1300	1634	1313		0.359	0.298	0.329	0.183		1	2		2	1
1747	1378	1870	1359		0.433	0.315	0.541	0.074
		1424	1288				0.577	0.104
		1286	1281				0.36	0.258
		1453	1242				0.47	0.357
		1833	1229				0.831	0.513
		2419	1495				0.629	0.496

## Sheet: Fig.3
A			B			C			D			E			F
Isotype	Anti-Ly6G		Isotype	Anti-Ly6G		Isotype	Anti-Ly6G		Isotype	Anti-Ly6G		Tnf			TNF-A
9.3	2.84		1.12	0.45		9.58	5.96		24.8	5.45		Vehicle	DNase I		Vehicle	DNase I
15.7	0.28		4.41	1.25		7.29	6.96		7.31	4.09		25.5	1.979		120.092	119.018
2.44	0.17		7.12	0.25		9.48	7.44		7.46	4.31		5.985	1.145		84.6211	45.9164
4.63	0.2		3.64	0.72		10.3	4.63		12.4	5		12.24	1.063		132.391	64.232
7.69	0.31		2.49	1.82		14.6	3.54		9.75	3.29		15.37	1.661		167.279	89.6167
Vehicle	DNase I		Vehicle	DNase I		Vehicle	DNase I		Vehicle	DNase I		Ccl2			191.924	38.5353
3.4	0.33		22.8	6.53		9.81	6.86		7.85	5.34		Vehicle	DNase I		MCP-1
3.65	0.78		20.7	5.69		12.8	5.34		9.63	4.48		73.62	3.469		Vehicle	DNase I
5.42	1.75		11.8	10.1		8	5.13		9.86	3.02		90.76	8.189		352.781	143.402
4.97	0.49		17.6	10.2		11.9	5.75		7.41	3.51		52.96	4.3		1679.29	267.623
5.18	0.87		16.4	8.27		10.3	5.97		9.29	3.45		105.3	2.273		612.275	105.755
												Il1b			1284.61	83.3952
												Vehicle	DNase I		1012.64	342.876
												18.41	1.588		IL-1B
												7.017	1.09		Vehicle	DNase I
												14.57	1.219		17.5348	2.20052
												33.35	1.797		43.1612	6.92679
															11.6387	4.5678
															8.10502	3.38579
															48.5977	9.28291

## Sheet: Fig.4
A							B							C							D
Isotype	25.2	25.7	27.3	27.7	29.9		Isotype	10.6	9.06	11.4	11.6	10.4		Isotype	2.21	1.97	1.8	2.58	2.14		Isotype	6.72	5.1	4.01	4.45	3.98
Anti-Ly6G	25	23.9	24.8	22.5	23.9		Anti-Ly6G	12.4	11.8	12.1	11.7	12.1		Anti-Ly6G	1.57	1.76	1.65	1.83	1.44		Anti-Ly6G	2.22	2.24	3.65	3.8	3.13
Vehicle	17	21.9	15.8	18.6	17.9		Vehicle	7.56	8.34	8.83	7.64	7.6		Vehicle	5.06	4.99	5.76	6.57	4.06		Vehicle	4.19	3.5	4.72	3.21	3.28
DNase I	11.3	12.3	14.3	13	13.9		DNase I	10.3	10	9.66	9.12	9.25		DNase I	2.62	2.49	2.17	2.99	2.58		DNase I	2.34	2.08	2.68	2.65	2.23

## Sheet: Fig.5
B				C			D				E			F			G
PBS	NETs	NETs+DNase I		Icam1			ICAM-1				Cd80			CD80			CD80
1776	4138	1925		Vehicle	DNase I		PBS	NETs	NETs+DNase I		Vehicle	DNase I		Vehicle	DNase I		PBS	NETs	NETs+DNase I
1513	5061	2221		52.24	1.556		6793	21641	7078		6.956	1.118		354	281		2959	3150	2995
1774	8196	2514		35.41	5.493		7453	20719	7928		6.403	1.051		311	300		2797	3058	2897
1722	5687	2040		54.46	9.926		7100	20633	7871		5.502	1.688		397	249		2864	3951	2895
2275	5115	1993		38.99	2.59		7517	23874	7552		19.33	1.401		371	275		2844	3473	2752
1400	5874	3049		Vcam1			VCAM-1				Cd86			347	310		CD86
				Vehicle	DNase I		PBS	NETs	NETs+DNase I		Vehicle	DNase I		CD86			PBS	NETs	NETs+DNase I
				29.31	1.138		1026	3849	2193		9.72	1.311		Vehicle	DNase I		4642	9128	7614
				15.76	1.606		1030	3784	2662		25.32	1.326		195	80.7		4914	7405	7306
				22.64	1.804		1036	4118	2547		11.85	1.401		376	133		5059	7944	6681
				48.66	1.807		1183	3712	2714		9.95	1.772		241	77.7		5194	8838	6325
				Sele			E-selectin				H2			152	88.3		HLA-DR
				Vehicle	DNase I		PBS	NETs	NETs+DNase I		Vehicle	DNase I		122	143		PBS	NETs	NETs+DNase I
				53.35	3.208		1757	9925	6551		32.64	2.61		MHC-II			2166	4179	3029
				28.62	7.317		1785	9623	7043		33.42	3.141		Vehicle	DNase I		2120	4076	2881
				91.43	5.378		1879	9806	6743		24.74	2.26		527	185		2049	4093	2858
				52.3	2.442		1841	9540	7603		21.33	2.337		434	250		2091	4140	2823
														445	256
														364	190
														261	232

## Sheet: Fig.6
A
PBS	NETs	NETs+DNase I
176	272	212
152	236	179
180	254	182
B	CD69
PBS	NETs	NETs+DNase I
1.15	61.5	45.3
5.62	61.6	33.3
2.64	62.9	39.1
3.47	66.7	26.1
C	TNF-α
PBS	NETs	NETs+DNase I
23.7	35	27.8
26.3	34.1	33.7
32	36.6	28.8
26.2	37.7	28.5
D	IFN-γ
PBS	NETs	NETs+DNase I
3.72	8.2	4.15
4.14	8.09	3.77
3.68	8.28	4.05
4.6	6.1	4.88
E	IL17A
PBS	NETs	NETs+DNase I
0.97	2.05	1.04
1.22	2.39	0.95
1.16	1.89	1.11
1.06	2.22	1.47

## Sheet: Fig.7
C				D				E			G
IL6				P53				Cdkn1a			p-STING
PBS	NETs	NETs+DNase I		PBS	NETs	NETs+DNase I		Vehicle	DNase I		PBS	NETs	NETs+DNase I
9.34555	34.2974	19.5458		4211	7219	6110		4.339	1.037		971	2051	1222
8.38965	33.3875	22.0279		4399	8586	5559		2.038	1.204		1003	1761	1601
9.09528	34.1549	21.3999		4535	9259	6278		3.301	1.128		949	1940	1557
9.52906	36.5979	21.6926		4783	8577	6429		2.792	1.542		959	1857	1641
IL1β				p-P53				Cdkn2a			p-IRF3
PBS	NETs	NETs+DNase I		PBS	NETs	NETs+DNase I		Vehicle	DNase I		PBS	NETs	NETs+DNase I
0.09901	0.524378	0.210922		2256	3969	2770		4.19	1.319		4856	6331	6069
0.133066	0.495818	0.254294		2372	3833	2791		10.63	1.443		4907	6906	6385
0.14211	0.374462	0.32446		2258	3898	2949		6.291	1.815		5191	6889	6112
0.180286	0.644136	0.2215		2471	3757	3318		8.124	2.068		4739	6839	5803
IL8				P16				Trp53
PBS	NETs	NETs+DNase I		PBS	NETs	NETs+DNase I		Vehicle	DNase I
9.53624	29.8449	12.1604		2940	5868	3118		3.257	1.418
8.34998	30.4657	12.3991		3043	5856	4353		2.282	1.275
9.6247	30.2064	12.4788		3087	6352	4615		2.807	1.61
10.0692	32.341	10.7104		3088	6428	3449		1.753	1.229
CCL20				P21
PBS	NETs	NETs+DNase I		PBS	NETs	NETs+DNase I
3.79293	38.7347	15.7447		9335	13221	10068
2.85483	29.1923	15.9197		8964	13652	10259
3.16646	28.5149	15.6574		8702	14486	10061
2.93264	34.7369	11.0311		8398	14839	10229

## Sheet: Fig.S1
cfDNA		MPO-DNA
Idiopathic U	Behcet's U	Idiopathic U	Behcet's U
925	765	1.364	1.955
2500	930	1.932	2.182
1139	1360	4.523	1.773
833	967	2.588	2.477
804	817	2.432	2.273
1508	845	1.968	1.636
923	1297	1.818	2.956
1670	1696	2.341	3.868
942	905	1.295	2.045
721		2.647
1078		1.75

## Sheet: Fig.S2
A				B
level		activity		level		activity
HD	Uveitis	HD	Uveitis	Blank	EAU	Blank	EAU
2.83	2.82	1.42	1.83	3.23	4.25	4.96	3.98
1.02	1.11	1.56	1.67	4.47	3.53	3.78	3.24
1.63	1.96	1.22	1.58	2.86	3.21	3.98	2.99
2.52	2.09	1.49	1.81	5.03	2.59	3.14	3
2.68	2.9	1.33	1.43	3.93	2.65	3.41	3.61
1.94	1.67	1.35	1.63	3.51	2.98	3.12	4.05
1.89	2.3	1.37	1.26	3.14	3.17	2.85	2.19
1.5	1.56	1.34	1.48	2.64	3.32	2.99	2.74
2.47	1.61	1.31	1.29	3.06	1.9	2.95	3.16
1.6	1.63	1.4	1.41	2.62	2.97	2.72	3.59
2.14	2.69	1.34	1.16	3.95	3.03	3.03	3.37
2.11	2.54	1.39	1.36	3.63	4.11	2.32	3.06
3.22	2.61	1.18	0.81	4.25	3.3	2.75	2.3
1.72	1.71	1.63	1.16		5.97		2.67
3.34	2.28	1.53	1.52		4.47		2.4
2.68	3.63	1.17	1.22		4.62		3.6
2.22	1.83	1.55	1.62		5.18		5.62
1.39	2.17	1.35	1.37		3.9		3.06
2.82	2.56	1.45	1.44
2.32	1.81	1.08	1.63

## Sheet: Fig.S3
A	Isotype	16.6	20.3	17.2	22.9	24.7		Vehicle	15.6	17.5	20.1	19.1	18.2
	Anti-Ly6G	16.2	19.5	13.4	12.2	15		DNase I	11.9	13.5	12.8	9.83	8.45
B	Isotype	6.3	7.22	7.79	7.95	5.48		Vehicle	5.41	5.8	4.14	3.57	5.73
	Anti-Ly6G	11	10	8.11	9.36	7.8		DNase I	10.1	6.99	9.9	8.29	5.63
C	Isotype	1.89	4.45	3.28	3.78	3.46		Vehicle	10.1	12.2	15.1	9.36	8.02
	Anti-Ly6G	1.59	2.01	2.79	2.01	1.7		DNase I	5.8	6.67	6.1	7.09	4.41
D	Isotype	4.18	7.29	6.72	6.51	10.9		Vehicle	5.83	3.93	7.3	6.24	5.74
	Anti-Ly6G	3.44	4.01	5.7	3.81	3.53		DNase I	3.48	2.25	2.6	1.82	2.14

[truncated: 2 more sheets: Fig.S4, Fig.S5]
